# Supplementary material for: Optimization of Carob Products Preparation for Targeted LC-MS/MS Metabolomics Analysis
Source: Metabolites. 2023 May 9;13(5):645. doi: 10.3390/metabo13050645 (PMC10224476; doi:10.3390/metabo13050645)
Supplement: Supplementary file 1 [file metabolites-13-00645-s001.zip]

Archive with 1 entries (1 files):
- metabolites-2346081-supplementary.pdf
